# Supplementary material for: Proteomic profiling dataset of chemical perturbations in multiple biological backgrounds
Source: Sci Data. 2021 Aug 25;8:226. doi: 10.1038/s41597-021-01008-4 (PMC8387426; doi:10.1038/s41597-021-01008-4)
Supplement: Supplementary file 1 — Supplementary Table 1 [file 41597_2021_1008_MOESM1_ESM.xlsx]

## Sheet: SupplementaryTable1
Supplementary Table 1: Compounds and treatment concentrations.
Compound	Treatment concentration (uM)
4,5,6,7-tetrabromobenzotriazole	25
Afuresertib	2.5
Alpelisib	0.25
Alvocidib	0.4
Amiodarone	0.5
AR-A014418	3
Axitinib	0.2
Bafilomycin-a1	0.05
Belinostat	10
BIX-01294	10
BIX-01338	10
BMS-345541	1
BMS-906024	0.5
Bortezomib	0.3
Bosutinib	0.1
C-646	25
Cabozantinib	2
Calpain-inhibitor-II	5
Carfilzomib	3
CC-401	5
Ceritinib	1
CHIR-99021	2
Compound-e	0.1
CPI-169	1
Crizotinib	0.25
Curcumin	1
Cyclosporine	0.125
Dactolisib	1
Dasatinib	0.1
Daunorubicin	1
Decitabine	10
Dexamethasone	10
Dinaciclib	4.5
DMSO	0.1
Doxorubicin	1
Endothelin	25
Entinostat	2
EPZ-005687	6
EPZ-5676	10
EPZ004777	3
Erlotinib	3
Etoposide	5
Everolimus	0.1
EX-527	10
Exifone	10
Flecainide	0.333
Gefitinib	1
Geldanamycin	2
Ginkgetin	5
Gossypetin	10
GSK-1210151A	1
GSK-126	1
GSK-525762a	1
GSK-J4	5
Ibrutinib	1
IKK-inhibitor-X	10
Imatinib	5
IPI-145	0.5
Isoproterenol	2
JQ1-(+)	1
KN-62	10
KN-93	0.1
KU-55933	10
Lapatinib	2
Lenalidomide	1
Losmapimod	0.25
LY-294002	10
Methylstat	10
MI-2	12
Milrinone	2
Momelotinib	1
Niclosamide	3
Nilotinib	3
Okadaic-acid	1
Olaparib	1.5
Olmesartan	1
OSI-027	2
Palbociclib	0.5
Pazopanib	40
PD-0325901	4
Ponatinib	0.1
Pravastatin	0.75
PRI-724	1.7
Pyrazolanthrone	25
Regorafenib	1
Resveratrol	10
RG-4733	3.5
RGFP-966	3.5
Rolipram	1
Roscovitine	10
Ruxolitinib	0.5
Salermide	10
SCH-900776	5.5
Selumetinib	5.5
Semagacestat	10
Sirolimus	1
SMER-3	10
Sorafenib	1
Sotrastaurin	10
Staurosporine	1
Tacedinaline	2
Tacrolimus	10
Taxol	1
TG-101348	8
Tofacitinib	0.4
Trametinib	0.1
Tretinoin	3
Trichostatin-a	1
UNC-0321	10
UNC-0646	0.5
UNC-1215	1
Vandetanib	0.333
VE-822	0.1
Vemurafenib	10
Verapamil	0.2
Verteporfin	5
Vorinostat	1
VU-0155056	1
Zebularine	10
