# Supplementary material for: Proteomic profiling dataset of chemical perturbations in multiple biological backgrounds
Source: Sci Data. 2021 Aug 25;8:226. doi: 10.1038/s41597-021-01008-4 (PMC8387426; doi:10.1038/s41597-021-01008-4)
Supplement: Supplementary file 2 — Supplementary Table 2 [file 41597_2021_1008_MOESM2_ESM.xlsx]

## Sheet: SupplementaryTable2
Supplementary Table 2: Skyline files on Panorama Public corresponding to the expanded P100 and GCP library presented in this study.
Tranche Label	Cell Line	Plate	Level of Data
Cardiotoxic Drugs	A375	Plate59	Level 4
Cardiotoxic Drugs	A549	Plate58	Level 4
Cardiotoxic Drugs	Astrocyte	Plate67	Level 4
Cardiotoxic Drugs	MCF7	Plate60	Level 4
Cardiotoxic Drugs	NPC	Plate63	Level 4
Cardiotoxic Drugs	PC3	Plate61	Level 4
Cardiotoxic Drugs	YAPC	Plate62	Level 4
Epigenetic Drugs	A375	Plate17	Level 4
Epigenetic Drugs	A549	Plate19	Level 4
Epigenetic Drugs	Astrocyte	Plate64	Level 4
Epigenetic Drugs	MCF7	Plate15	Level 4
Epigenetic Drugs	NPC	Plate16	Level 4
Epigenetic Drugs	PC3	Plate18	Level 4
Epigenetic Drugs	YAPC	Plate30	Level 4
Kinase Inhibitors	A375	Plate28	Level 4
Kinase Inhibitors	A549	Plate33	Level 4
Kinase Inhibitors	Astrocyte	Plate66	Level 4
Kinase Inhibitors	MCF7	Plate29	Level 4
Kinase Inhibitors	NPC	Plate27	Level 4
Kinase Inhibitors	PC3	Plate34	Level 4
Kinase Inhibitors	YAPC	Plate32	Level 4
Neuroactive Drugs	A375	Plate22	Level 4
Neuroactive Drugs	A549	Plate25	Level 4
Neuroactive Drugs	Astrocyte	Plate65	Level 4
Neuroactive Drugs	MCF7	Plate23	Level 4
Neuroactive Drugs	NPC	Plate20	Level 4
Neuroactive Drugs	PC3	Plate24	Level 4
Neuroactive Drugs	YAPC	Plate31	Level 4
